# Supplementary material for: Transfer Learning for Alzheimer’s Disease through Neuroimaging Biomarkers: A Systematic Review
Source: Sensors (Basel). 2021 Oct 31;21(21):7259. doi: 10.3390/s21217259 (PMC8587338; doi:10.3390/s21217259)
Supplement: Supplementary file 1 [file sensors-21-07259-s001.zip]

Archive with 1 entries (1 files):
- sensors-1428588-supplementary.pdf
